# Supplementary material for: Utility of carbon and nitrogen stable isotopes for inferring wild bee (Hymenoptera: Apoidea) use of adjacent foraging habitats
Source: PLoS One. 2022 Jul 13;17(7):e0271095. doi: 10.1371/journal.pone.0271095 (PMC9278760; doi:10.1371/journal.pone.0271095)
Supplement: S1 Table — (CSV) [file pone.0271095.s001.csv]

Sample ID	d13C	d15N	Date Collected	Sample Period	Bee or Flower	Tissue	Species	Bee Social Caste	Flower species bee collected from	Habitat	C Amount (ug)	N Amount (ug)	CN ratio	Sample Amount (mg)
B01-A	-25.51	1.70	27-Apr	1	bee	abdomen	Bombus bimaculatus	Q	Elaeagnus umbellata	field	566.29	102.36	5.53	1.15
B02-A	-25.50	1.21	27-Apr	1	bee	abdomen	Bombus bimaculatus	Q	Elaeagnus umbellata	field	557.31	93.60	5.95	1.17
B03-A	-26.69	1.56	27-Apr	1	bee	abdomen	Bombus impatiens	Q	Elaeagnus umbellata	field	551.71	108.89	5.07	1.16
B04-A	-25.79	0.27	27-Apr	1	bee	abdomen	Bombus impatiens	Q	Elaeagnus umbellata	field	547.23	103.30	5.30	1.16
B05-A	-25.12	1.39	27-Apr	1	bee	abdomen	Bombus bimaculatus	Q	Elaeagnus umbellata	field	532.67	105.16	5.07	1.12
B06-A	-26.15	-0.02	12-May	1	bee	abdomen	Andrena carlini	F	Rubus pensylvanicus	edge	596.62	121.80	4.90	1.17
B07-A	-26.63	-0.56	12-May	1	bee	abdomen	Andrena carlini	F	Rubus pensylvanicus	edge	540.51	70.82	7.63	1.19
B08-A	-27.76	-3.76	12-May	1	bee	abdomen	Andrena carlini	F	Rubus pensylvanicus	edge	630.41	113.55	5.55	1.19
B09-A	-26.03	1.14	12-May	1	bee	abdomen	Andrena carlini	F	Rubus pensylvanicus	edge	601.12	90.20	6.66	1.19
B10-A	-28.11	-1.39	12-May	1	bee	abdomen	Andrena carlini	F	Rubus pensylvanicus	edge	561.80	77.18	7.28	1.18
B11-A	-26.58	0.64	12-May	1	bee	abdomen	Andrena carlini	F	Lonicera morrowii	edge	577.51	100.15	5.77	1.11
B12-A	-25.59	0.34	12-May	1	bee	abdomen	Andrena carlini	F	Lonicera morrowii	edge	539.39	120.64	4.47	1.15
B13-A	-27.35	0.49	12-May	1	bee	abdomen	Andrena carlini	F	Lonicera morrowii	edge	624.77	102.25	6.11	1.15
B14-A	-26.11	0.29	12-May	1	bee	abdomen	Andrena carlini	F	Lonicera morrowii	edge	565.17	104.35	5.42	1.08
B15-A	-27.12	-0.09	12-May	1	bee	abdomen	Andrena carlini	F	Lonicera morrowii	edge	621.39	101.55	6.12	1.16
B16-A	-27.00	0.08	12-May	1	bee	abdomen	Andrena carlini	F	Lonicera morrowii	edge	592.12	89.38	6.62	1.17
B17-A	-26.85	0.32	12-May	1	bee	abdomen	Andrena carlini	F	Lonicera morrowii	edge	616.88	95.70	6.45	1.16
B18-A	-28.36	-0.72	12-May	1	bee	abdomen	Andrena carlini	F	Lonicera morrowii	edge	619.13	89.62	6.91	1.12
B19-A	-25.48	-0.80	12-May	1	bee	abdomen	Andrena carlini	F	Lonicera morrowii	edge	577.51	116.11	4.97	1.13
B20-A	-26.76	-1.28	12-May	1	bee	abdomen	Andrena carlini	F	Lonicera morrowii	edge	587.62	99.21	5.92	1.09
B21-A	-25.80	0.02	12-May	1	bee	abdomen	Andrena carlini	F	Lonicera morrowii	edge	592.12	119.48	4.96	1.17
B22-A	-27.65	3.57	28-Jun	2	bee	abdomen	Andrena crataegi	F	Melilotus alba	edge	511.43	92.08	5.55	1.14
B23-A	-27.89	3.38	28-Jun	2	bee	abdomen	Andrena crataegi	F	Melilotus alba	edge	522.61	84.93	6.15	1.14
B24-A	-26.97	1.94	28-Jun	2	bee	abdomen	Bombus bimaculatus	W	Melilotus alba	edge	566.29	111.11	5.10	1.18
B25-A	-27.90	1.66	28-Jun	2	bee	abdomen	Bombus bimaculatus	W	Melilotus alba	edge	589.87	96.52	6.11	1.18
B26-A	-26.25	2.58	28-Jun	2	bee	abdomen	Bombus bimaculatus	W	Melilotus alba	edge	515.90	117.27	4.40	1.10
B27-A	-25.94	1.71	28-Jun	2	bee	abdomen	Bombus griseocolis	W	Lotus corniculatus	edge	511.43	87.27	5.86	1.16
B28-A	-27.48	1.39	28-Jun	2	bee	abdomen	Bombus griseocolis	W	Lotus corniculatus	edge	560.68	117.16	4.79	1.15
B29-A	-27.32	1.13	28-Jun	2	bee	abdomen	Bombus impatiens	W	Trifolium pratense	edge	586.50	104.81	5.60	1.17
B30-A	-27.43	1.36	28-Jun	2	bee	abdomen	Bombus impatiens	W	Melilotus alba	edge	599.99	87.98	6.82	1.21
B31-A	-27.63	2.45	28-Jun	2	bee	abdomen	Bombus impatiens	W	Melilotus alba	edge	556.19	86.34	6.44	1.16
B32-A	-26.54	0.52	28-Jun	2	bee	abdomen	Bombus impatiens	W	Melilotus alba	edge	576.39	101.55	5.68	1.17
B33-A	-25.91	0.56	28-Jun	2	bee	abdomen	Bombus impatiens	W	Melilotus alba	edge	501.38	108.89	4.60	1.10
B34-A	-26.24	1.81	28-Jun	2	bee	abdomen	Bombus impatiens	W	Lotus corniculatus	edge	510.31	113.43	4.50	1.11
B35-A	-26.32	1.74	28-Jun	2	bee	abdomen	Bombus impatiens	W	Lotus corniculatus	edge	523.72	115.88	4.52	1.13
B36-A	-25.76	2.14	28-Jun	2	bee	abdomen	Bombus impatiens	W	Lotus corniculatus	edge	528.20	110.06	4.80	1.13
B37-A	-25.58	1.24	28-Jun	2	bee	abdomen	Bombus impatiens	W	Lotus corniculatus	edge	558.44	120.64	4.63	1.19
B38-A	-25.57	2.06	28-Jun	2	bee	abdomen	Bombus impatiens	W	Lotus corniculatus	edge	505.85	112.15	4.51	1.10
B39-A	-26.98	1.77	28-Jun	2	bee	abdomen	Bombus griseocolis	W	Lotus corniculatus	edge	517.02	111.57	4.63	1.08
B40-A	-27.49	-2.18	28-Jun	2	bee	abdomen	Halictus ligatus	F	Achillea millefolium	field	500.26	65.99	7.58	1.15
B41-A	-28.44	-3.23	28-Jun	2	bee	abdomen	Halictus ligatus	F	Rudbeckia hirta	field	578.64	90.91	6.36	1.14
B42-A	-28.39	4.37	22-Jul	3	bee	abdomen	Bombus bimaculatus	Q	Coronilla varia	edge	656.37	51.92	12.64	1.08
B43-A	-27.01	3.47	22-Jul	3	bee	abdomen	Bombus bimaculatus	W	Monarda fistulosa	edge	575.27	71.53	8.04	1.19
B44-A	-26.81	2.32	22-Jul	3	bee	abdomen	Bombus bimaculatus	W	Melilotus officinalis	edge	527.08	108.43	4.86	1.12
B45-A	-27.02	2.10	22-Jul	3	bee	abdomen	Bombus griseocolis	W	Dipsacus fullonum	edge	510.31	103.06	4.95	1.07
B46-A	-27.00	2.42	22-Jul	3	bee	abdomen	Bombus griseocolis	W	Dipsacus fullonum	edge	550.59	111.92	4.92	1.13
B47-A	-26.66	1.95	22-Jul	3	bee	abdomen	Bombus griseocolis	W	Dipsacus fullonum	edge	562.92	117.50	4.79	1.15
B48-A	-25.85	0.77	22-Jul	3	bee	abdomen	Bombus bimaculatus	W	Dipsacus fullonum	edge	539.39	124.12	4.35	1.15
B49-A	-26.71	2.73	22-Jul	3	bee	abdomen	Bombus griseocolis	W	Monarda fistulosa	edge	538.27	107.50	5.01	1.11
B50-A	-26.31	2.93	22-Jul	3	bee	abdomen	Bombus impatiens	W	Daucus carota	edge	536.03	95.47	5.61	1.20
B51-A	-27.04	2.58	22-Jul	3	bee	abdomen	Bombus impatiens	W	Dipsacus fullonum	edge	610.12	96.41	6.33	1.15
B52-A	-25.97	2.96	22-Jul	3	bee	abdomen	Bombus impatiens	W	Lotus corniculatus	edge	528.20	125.28	4.22	1.13
B53-A	-27.03	2.76	22-Jul	3	bee	abdomen	Bombus impatiens	W	Coronilla varia	edge	630.41	102.95	6.12	1.18
B54-A	-26.32	2.18	22-Jul	3	bee	abdomen	Bombus impatiens	W	Coronilla varia	edge	558.44	99.21	5.63	1.09
B55-A	-25.99	3.11	22-Jul	3	bee	abdomen	Bombus impatiens	W	Coronilla varia	edge	531.55	127.60	4.17	1.12
B56-A	-26.53	0.57	22-Jul	3	bee	abdomen	Bombus impatiens	W	Coronilla varia	edge	543.87	92.90	5.85	1.16
B57-A	-25.94	2.18	22-Jul	3	bee	abdomen	Bombus impatiens	W	Coronilla varia	edge	504.73	119.48	4.22	1.09
B58-A	-26.70	2.02	22-Jul	3	bee	abdomen	Bombus impatiens	W	Coronilla varia	edge	561.80	93.72	5.99	1.12
B59-A	-26.68	2.56	22-Jul	3	bee	abdomen	Bombus impatiens	W	Coronilla varia	edge	547.23	113.43	4.82	1.13
B60-A	-26.48	2.45	22-Jul	3	bee	abdomen	Bombus impatiens	W	Coronilla varia	edge	560.68	102.36	5.48	1.16
B61-A	-26.55	3.11	22-Jul	3	bee	abdomen	Bombus impatiens	W	Coronilla varia	edge	541.63	118.20	4.58	1.13
B62-A	-26.68	2.75	22-Jul	3	bee	abdomen	Bombus impatiens	W	Coronilla varia	edge	518.13	116.34	4.45	1.11
B63-A	-26.08	2.33	22-Jul	3	bee	abdomen	Bombus impatiens	W	Coronilla varia	edge	544.99	104.46	5.22	1.19
B64-A	-25.72	3.62	22-Jul	3	bee	abdomen	Bombus impatiens	W	Coronilla varia	edge	547.23	129.92	4.21	1.15
B65-A	-26.56	1.87	22-Jul	3	bee	abdomen	Halictus confusus	F	Daucus carota	edge	527.08	78.47	6.72	1.17
B66-A	-27.32	3.95	22-Jul	3	bee	abdomen	Halictus confusus	F	Melilotus alba	edge	627.02	89.97	6.97	1.13
B67-A	-26.13	2.35	22-Jul	3	bee	abdomen	Halictus confusus	F	Melilotus officinalis	edge	555.07	82.70	6.71	1.10
B68-A	-27.19	-1.46	22-Jul	3	bee	abdomen	Halictus ligatus	F	Achillea millefolium	field	528.20	85.40	6.19	1.17
B69-A	-27.84	-1.53	22-Jul	3	bee	abdomen	Halictus ligatus	F	Daucus carota	field	499.15	52.52	9.50	1.11
B70-A	-28.78	-2.22	22-Jul	3	bee	abdomen	Halictus ligatus	F	Melilotus alba	edge	593.25	111.22	5.33	1.16
B71-A	-27.58	-3.42	22-Jul	3	bee	abdomen	Halictus ligatus	F	Solidago canadensis	field	569.65	64.45	8.84	1.13
B72-A	-27.81	-2.93	22-Jul	3	bee	abdomen	Halictus ligatus	F	Helianthus divaricatus	field	519.25	88.09	5.89	1.10
B73-A	-28.68	2.80	22-Jul	3	bee	abdomen	Bombus bimaculatus	Q	Monarda fistulosa	edge	718.68	61.15	11.75	1.16
B74-A	-28.52	5.07	20-Aug	4	bee	abdomen	Bombus griseocolis	Q	Cirsium discolor	field	757.35	67.99	11.14	1.25
B75-A	-27.96	2.79	20-Aug	4	bee	abdomen	Bombus griseocolis	Q	Cirsium discolor	field	575.27	56.54	10.17	1.12
B76-A	-28.71	1.68	20-Aug	4	bee	abdomen	Bombus griseocolis	Q	Cirsium discolor	field	668.81	66.70	10.03	1.23
B77-A	-28.17	3.19	20-Aug	4	bee	abdomen	Bombus griseocolis	Q	Cirsium discolor	field	684.66	52.87	12.95	1.10
B78-A	-28.68	4.27	20-Aug	4	bee	abdomen	Bombus griseocolis	Q	Cirsium discolor	field	672.20	46.95	14.32	1.10
B79-A	-26.41	3.85	20-Aug	4	bee	abdomen	Bombus griseocolis	W	Cirsium discolor	field	522.61	119.48	4.37	1.11
B80-A	-26.92	3.35	20-Aug	4	bee	abdomen	Bombus fervidus	M	Cirsium discolor	field	523.72	106.91	4.90	1.13
B81-A	-27.06	1.94	20-Aug	4	bee	abdomen	Bombus impatiens	W	Cirsium discolor	field	525.96	117.97	4.46	1.13
B82-A	-26.80	2.22	20-Aug	4	bee	abdomen	Bombus impatiens	W	Cirsium discolor	field	530.44	122.96	4.31	1.13
B83-A	-27.10	1.69	20-Aug	4	bee	abdomen	Bombus impatiens	W	Cirsium discolor	field	503.61	104.35	4.83	1.11
B84-A	-27.65	1.01	20-Aug	4	bee	abdomen	Bombus impatiens	W	Cirsium discolor	field	543.87	120.64	4.51	1.16
B85-A	-26.96	1.12	20-Aug	4	bee	abdomen	Bombus impatiens	W	Cirsium discolor	field	511.43	115.88	4.41	1.09
B86-A	-27.70	1.49	20-Aug	4	bee	abdomen	Bombus impatiens	W	Cirsium discolor	field	532.67	86.80	6.14	1.19
B87-A	-27.32	0.75	20-Aug	4	bee	abdomen	Bombus impatiens	W	Lotus corniculatus	edge	544.99	110.18	4.95	1.17
B88-A	-26.28	1.39	20-Aug	4	bee	abdomen	Bombus impatiens	W	Lotus corniculatus	edge	525.96	119.48	4.40	1.14
B89-A	-27.68	-2.60	20-Aug	4	bee	abdomen	Halictus ligatus	F	Solidago canadensis	field	523.72	86.80	6.03	1.14
B90-A	-27.00	-1.77	20-Aug	4	bee	abdomen	Halictus ligatus	F	Solidago canadensis	field	495.80	88.68	5.59	1.13
Bee dup-B02A	-25.63	0.77	27-Apr	1	bee	abdomen	Bombus bimaculatus	Q	Elaeagnus umbellata	field	556.19	92.31	6.03	1.17
Bee dup-B17A	-26.74	0.42	12-May	1	bee	abdomen	Andrena carlini	F	Lonicera morrowii	edge	593.25	96.64	6.14	1.11
Bee dup-B26A	-26.34	2.56	28-Jun	2	bee	abdomen	Bombus bimaculatus	W	Melilotus alba	edge	530.44	121.80	4.36	1.13
Bee dup-B35A	-26.25	1.85	28-Jun	2	bee	abdomen	Bombus impatiens	W	Lotus corniculatus	edge	532.67	116.34	4.58	1.15
Bee dup-B47A	-26.63	1.86	22-Jul	3	bee	abdomen	Bombus griseocolis	W	Dipsacus fullonum	edge	552.83	115.06	4.80	1.15
Bee dup-B55A	-25.94	2.92	22-Jul	3	bee	abdomen	Bombus impatiens	W	Coronilla varia	edge	534.91	126.44	4.23	1.15
Bee dup-B74A	-28.48	5.20	20-Aug	4	bee	abdomen	Bombus griseocolis	Q	Cirsium discolor	field	711.25	77.30	9.20	1.19
Bee dup-B82A	-26.83	2.29	20-Aug	4	bee	abdomen	Bombus impatiens	W	Cirsium discolor	field	553.03	128.87	4.29	1.17
Bee dup-B68A	-27.43	-1.62	22-Jul	3	bee	abdomen	Halictus ligatus	F	Achillea millefolium	field	502.77	76.83	6.54	1.10
B01-HT	-24.97	1.40	27-Apr	1	bee	headthorax	Bombus bimaculatus	Q	Elaeagnus umbellata	field	525.54	124.25	4.23	1.10
B02-HT	-25.33	1.32	27-Apr	1	bee	headthorax	Bombus bimaculatus	Q	Elaeagnus umbellata	field	511.00	110.98	4.60	1.10
B03-HT	-26.38	1.31	27-Apr	1	bee	headthorax	Bombus impatiens	Q	Elaeagnus umbellata	field	536.27	129.57	4.14	1.12
B04-HT	-25.09	0.28	27-Apr	1	bee	headthorax	Bombus impatiens	Q	Elaeagnus umbellata	field	517.27	130.08	3.98	1.09
B05-HT	-25.09	2.07	27-Apr	1	bee	headthorax	Bombus bimaculatus	Q	Elaeagnus umbellata	field	547.71	128.44	4.26	1.16
B06-HT	-25.35	0.41	12-May	1	bee	headthorax	Andrena carlini	F	Rubus pensylvanicus	edge	524.74	134.27	3.91	1.14
B07-HT	-25.78	-0.01	12-May	1	bee	headthorax	Andrena carlini	F	Rubus pensylvanicus	edge	521.45	125.39	4.16	1.10
B08-HT	-27.30	-4.30	12-May	1	bee	headthorax	Andrena carlini	F	Rubus pensylvanicus	edge	522.14	133.30	3.92	1.10
B09-HT	-25.50	2.15	12-May	1	bee	headthorax	Andrena carlini	F	Rubus pensylvanicus	edge	549.46	118.42	4.64	1.11
B10-HT	-26.51	-1.62	12-May	1	bee	headthorax	Andrena carlini	F	Rubus pensylvanicus	edge	554.45	130.46	4.25	1.16
B11-HT	-25.23	0.80	12-May	1	bee	headthorax	Andrena carlini	F	Lonicera morrowii	edge	548.52	135.33	4.05	1.15
B12-HT	-24.73	0.51	12-May	1	bee	headthorax	Andrena carlini	F	Lonicera morrowii	edge	540.42	141.23	3.83	1.14
B13-HT	-25.95	0.30	12-May	1	bee	headthorax	Andrena carlini	F	Lonicera morrowii	edge	553.95	130.86	4.23	1.13
B14-HT	-24.64	0.12	12-May	1	bee	headthorax	Andrena carlini	F	Lonicera morrowii	edge	551.32	137.32	4.01	1.15
B15-HT	-25.55	0.28	12-May	1	bee	headthorax	Andrena carlini	F	Lonicera morrowii	edge	525.24	128.82	4.08	1.09
B16-HT	-25.70	0.23	12-May	1	bee	headthorax	Andrena carlini	F	Lonicera morrowii	edge	545.84	130.20	4.19	1.14
B17-HT	-25.30	0.77	12-May	1	bee	headthorax	Andrena carlini	F	Lonicera morrowii	edge	542.78	128.67	4.22	1.10
B18-HT	-26.46	-0.55	12-May	1	bee	headthorax	Andrena carlini	F	Lonicera morrowii	edge	526.91	131.91	3.99	1.10
B19-HT	-25.11	-0.75	12-May	1	bee	headthorax	Andrena carlini	F	Lonicera morrowii	edge	569.40	147.92	3.85	1.17
B20-HT	-25.64	-1.54	12-May	1	bee	headthorax	Andrena carlini	F	Lonicera morrowii	edge	538.80	138.41	3.89	1.10
B21-HT	-24.18	-0.09	12-May	1	bee	headthorax	Andrena carlini	F	Lonicera morrowii	edge	556.56	144.86	3.84	1.14
B22-HT	-27.37	3.28	28-Jun	2	bee	headthorax	Andrena crataegi	F	Melilotus alba	edge	544.05	137.43	3.96	1.12
B23-HT	-28.36	3.10	28-Jun	2	bee	headthorax	Andrena crataegi	F	Melilotus alba	edge	554.09	142.58	3.89	1.14
B24-HT	-26.74	1.91	28-Jun	2	bee	headthorax	Bombus bimaculatus	W	Melilotus alba	edge	550.52	131.59	4.18	1.16
B25-HT	-26.96	1.95	28-Jun	2	bee	headthorax	Bombus bimaculatus	W	Melilotus alba	edge	521.56	123.34	4.23	1.08
B26-HT	-26.11	3.08	28-Jun	2	bee	headthorax	Bombus bimaculatus	W	Melilotus alba	edge	542.98	139.12	3.90	1.16
B27-HT	-25.55	1.67	28-Jun	2	bee	headthorax	Bombus griseocolis	W	Lotus corniculatus	edge	539.62	127.00	4.25	1.14
B28-HT	-27.21	1.36	28-Jun	2	bee	headthorax	Bombus griseocolis	W	Lotus corniculatus	edge	525.00	135.53	3.87	1.13
B29-HT	-26.96	1.03	28-Jun	2	bee	headthorax	Bombus impatiens	W	Trifolium pratense	edge	523.51	124.03	4.22	1.09
B30-HT	-26.14	1.68	28-Jun	2	bee	headthorax	Bombus impatiens	W	Melilotus alba	edge	529.12	117.71	4.50	1.10
B31-HT	-26.42	2.70	28-Jun	2	bee	headthorax	Bombus impatiens	W	Melilotus alba	edge	559.36	126.27	4.43	1.14
B32-HT	-25.81	0.80	28-Jun	2	bee	headthorax	Bombus impatiens	W	Melilotus alba	edge	542.71	128.61	4.22	1.12
B33-HT	-25.49	0.70	28-Jun	2	bee	headthorax	Bombus impatiens	W	Melilotus alba	edge	510.29	122.02	4.18	1.08
B34-HT	-25.97	1.81	28-Jun	2	bee	headthorax	Bombus impatiens	W	Lotus corniculatus	edge	549.90	136.60	4.03	1.16
B35-HT	-26.14	1.89	28-Jun	2	bee	headthorax	Bombus impatiens	W	Lotus corniculatus	edge	547.21	135.83	4.03	1.15
B36-HT	-25.67	2.15	28-Jun	2	bee	headthorax	Bombus impatiens	W	Lotus corniculatus	edge	530.67	131.19	4.05	1.11
B37-HT	-24.95	0.99	28-Jun	2	bee	headthorax	Bombus impatiens	W	Lotus corniculatus	edge	532.22	129.72	4.10	1.12
B38-HT	-25.27	1.83	28-Jun	2	bee	headthorax	Bombus impatiens	W	Lotus corniculatus	edge	511.63	127.34	4.02	1.09
B39-HT	-26.94	1.74	28-Jun	2	bee	headthorax	Bombus griseocolis	W	Lotus corniculatus	edge	527.68	132.27	3.99	1.11
B40-HT	-26.98	-1.64	28-Jun	2	bee	headthorax	Halictus ligatus	F	Achillea millefolium	field	529.77	134.50	3.94	1.10
B41-HT	-27.54	-3.05	28-Jun	2	bee	headthorax	Halictus ligatus	F	Rudbeckia hirta	field	559.42	141.00	3.97	1.16
B42-HT	-26.10	4.94	22-Jul	3	bee	headthorax	Bombus bimaculatus	Q	Coronilla varia	edge	560.56	127.50	4.40	1.13
B43-HT	-25.88	4.48	22-Jul	3	bee	headthorax	Bombus bimaculatus	W	Monarda fistulosa	edge	543.18	124.97	4.35	1.11
B44-HT	-26.96	1.88	22-Jul	3	bee	headthorax	Bombus bimaculatus	W	Melilotus officinalis	edge	529.03	124.61	4.25	1.10
B45-HT	-26.89	2.09	22-Jul	3	bee	headthorax	Bombus griseocolis	W	Dipsacus fullonum	edge	556.61	134.43	4.14	1.15
B46-HT	-26.99	2.18	22-Jul	3	bee	headthorax	Bombus griseocolis	W	Dipsacus fullonum	edge	458.65	111.95	4.10	1.10
B47-HT	-26.09	1.77	22-Jul	3	bee	headthorax	Bombus griseocolis	W	Dipsacus fullonum	edge	523.08	127.27	4.11	1.12
B48-HT	-25.57	0.20	22-Jul	3	bee	headthorax	Bombus bimaculatus	W	Dipsacus fullonum	edge	541.33	136.47	3.97	1.12
B49-HT	-25.95	2.54	22-Jul	3	bee	headthorax	Bombus griseocolis	W	Monarda fistulosa	edge	527.06	126.69	4.16	1.09
B50-HT	-26.01	3.01	22-Jul	3	bee	headthorax	Bombus impatiens	W	Daucus carota	edge	543.94	131.47	4.14	1.13
B51-HT	-25.74	2.81	22-Jul	3	bee	headthorax	Bombus impatiens	W	Dipsacus fullonum	edge	579.02	140.81	4.11	1.17
B52-HT	-25.54	3.27	22-Jul	3	bee	headthorax	Bombus impatiens	W	Lotus corniculatus	edge	553.98	141.84	3.91	1.14
B53-HT	-25.85	2.90	22-Jul	3	bee	headthorax	Bombus impatiens	W	Coronilla varia	edge	551.31	130.96	4.21	1.11
B54-HT	-25.61	2.73	22-Jul	3	bee	headthorax	Bombus impatiens	W	Coronilla varia	edge	543.73	129.24	4.21	1.10
B55-HT	-25.72	2.98	22-Jul	3	bee	headthorax	Bombus impatiens	W	Coronilla varia	edge	534.61	138.35	3.86	1.11
B56-HT	-25.28	0.76	22-Jul	3	bee	headthorax	Bombus impatiens	W	Coronilla varia	edge	554.70	133.25	4.16	1.17
B57-HT	-25.60	2.40	22-Jul	3	bee	headthorax	Bombus impatiens	W	Coronilla varia	edge	546.27	142.44	3.84	1.16
B58-HT	-25.60	1.81	22-Jul	3	bee	headthorax	Bombus impatiens	W	Coronilla varia	edge	549.98	125.51	4.38	1.13
B59-HT	-25.91	2.72	22-Jul	3	bee	headthorax	Bombus impatiens	W	Coronilla varia	edge	533.53	132.53	4.03	1.09
B60-HT	-25.74	2.87	22-Jul	3	bee	headthorax	Bombus impatiens	W	Coronilla varia	edge	529.80	123.67	4.28	1.09
B61-HT	-26.08	3.25	22-Jul	3	bee	headthorax	Bombus impatiens	W	Coronilla varia	edge	541.81	137.73	3.93	1.10
B62-HT	-26.09	2.81	22-Jul	3	bee	headthorax	Bombus impatiens	W	Coronilla varia	edge	547.72	133.54	4.10	1.13
B63-HT	-25.81	2.46	22-Jul	3	bee	headthorax	Bombus impatiens	W	Coronilla varia	edge	553.39	130.19	4.25	1.14
B64-HT	-25.51	3.88	22-Jul	3	bee	headthorax	Bombus impatiens	W	Coronilla varia	edge	541.69	138.01	3.93	1.12
B65-HT	-26.82	-0.26	22-Jul	3	bee	headthorax	Halictus confusus	F	Daucus carota	edge	532.74	129.47	4.11	1.10
B66-HT	-26.76	4.02	22-Jul	3	bee	headthorax	Halictus confusus	F	Melilotus alba	edge	551.63	131.69	4.19	1.12
B67-HT	-25.86	1.70	22-Jul	3	bee	headthorax	Halictus confusus	F	Melilotus officinalis	edge	524.80	133.29	3.94	1.08
B68-HT	-26.98	-1.47	22-Jul	3	bee	headthorax	Halictus ligatus	F	Achillea millefolium	field	524.74	131.46	3.99	1.10
B69-HT	-27.17	-1.40	22-Jul	3	bee	headthorax	Halictus ligatus	F	Daucus carota	field	524.21	133.59	3.92	1.09
B70-HT	-27.64	-2.35	22-Jul	3	bee	headthorax	Halictus ligatus	F	Melilotus alba	edge	549.55	138.64	3.96	1.13
B71-HT	-27.09	-3.95	22-Jul	3	bee	headthorax	Halictus ligatus	F	Solidago canadensis	field	545.53	125.52	4.35	1.08
B72-HT	-27.21	-3.05	22-Jul	3	bee	headthorax	Halictus ligatus	F	Helianthus divaricatus	field	521.57	130.95	3.98	1.10
B73-HT	-26.28	3.42	22-Jul	3	bee	headthorax	Bombus bimaculatus	Q	Monarda fistulosa	edge	554.72	127.22	4.36	1.11
B74-HT	-26.57	4.78	20-Aug	4	bee	headthorax	Bombus griseocolis	Q	Cirsium discolor	field	561.07	127.66	4.40	1.13
B75-HT	-26.44	3.53	20-Aug	4	bee	headthorax	Bombus griseocolis	Q	Cirsium discolor	field	539.78	117.83	4.58	1.10
B76-HT	-26.60	1.62	20-Aug	4	bee	headthorax	Bombus griseocolis	Q	Cirsium discolor	field	543.85	121.12	4.49	1.10
B77-HT	-26.26	2.75	20-Aug	4	bee	headthorax	Bombus griseocolis	Q	Cirsium discolor	field	581.29	128.48	4.52	1.16
B78-HT	-26.69	3.87	20-Aug	4	bee	headthorax	Bombus griseocolis	Q	Cirsium discolor	field	588.77	119.58	4.92	1.15
B79-HT	-25.86	3.68	20-Aug	4	bee	headthorax	Bombus griseocolis	W	Cirsium discolor	field	563.78	141.42	3.99	1.17
B80-HT	-26.79	3.04	20-Aug	4	bee	headthorax	Bombus fervidus	M	Cirsium discolor	field	553.40	130.59	4.24	1.11
B81-HT	-26.43	1.79	20-Aug	4	bee	headthorax	Bombus impatiens	W	Cirsium discolor	field	554.14	140.73	3.94	1.14
B82-HT	-26.35	2.33	20-Aug	4	bee	headthorax	Bombus impatiens	W	Cirsium discolor	field	532.04	137.49	3.87	1.10
B83-HT	-26.47	2.04	20-Aug	4	bee	headthorax	Bombus impatiens	W	Cirsium discolor	field	530.65	127.57	4.16	1.09
B84-HT	-26.93	1.11	20-Aug	4	bee	headthorax	Bombus impatiens	W	Cirsium discolor	field	529.14	134.91	3.92	1.11
B85-HT	-26.36	1.08	20-Aug	4	bee	headthorax	Bombus impatiens	W	Cirsium discolor	field	536.48	139.40	3.85	1.12
B86-HT	-26.61	1.74	20-Aug	4	bee	headthorax	Bombus impatiens	W	Cirsium discolor	field	565.35	134.14	4.21	1.16
B87-HT	-26.62	0.72	20-Aug	4	bee	headthorax	Bombus impatiens	W	Lotus corniculatus	edge	525.20	128.54	4.09	1.08
B88-HT	-26.02	1.30	20-Aug	4	bee	headthorax	Bombus impatiens	W	Lotus corniculatus	edge	544.65	134.52	4.05	1.13
B89-HT	-26.34	-2.31	20-Aug	4	bee	headthorax	Halictus ligatus	F	Solidago canadensis	field	528.65	133.44	3.96	1.09
B90-HT	-26.42	-1.68	20-Aug	4	bee	headthorax	Halictus ligatus	F	Solidago canadensis	field	562.21	143.91	3.91	1.16
Bee dup-B01HT	-24.92	1.15	27-Apr	1	bee	headthorax	Bombus bimaculatus	Q	Elaeagnus umbellata	field	541.31	126.38	4.28	1.12
Bee dup-B14HT	-24.58	0.15	12-May	1	bee	headthorax	Andrena carlini	F	Lonicera morrowii	edge	554.43	138.20	4.01	1.15
Bee dup-B27HT	-25.59	1.80	28-Jun	2	bee	headthorax	Bombus griseocolis	W	Lotus corniculatus	edge	530.56	124.88	4.25	1.11
Bee dup-B30HT	-26.18	1.38	28-Jun	2	bee	headthorax	Bombus impatiens	W	Melilotus alba	edge	531.82	117.46	4.53	1.10
Bee dup-B42HT	-26.08	4.78	22-Jul	3	bee	headthorax	Bombus bimaculatus	Q	Coronilla varia	edge	536.72	121.98	4.40	1.09
Bee dup-B55HT	-25.77	2.98	22-Jul	3	bee	headthorax	Bombus impatiens	W	Coronilla varia	edge	537.07	138.42	3.88	1.12
Bee dup-B74HT	-26.61	4.90	20-Aug	4	bee	headthorax	Bombus griseocolis	Q	Cirsium discolor	field	547.93	123.48	4.44	1.09
Bee dup-B82HT	-26.22	2.31	20-Aug	4	bee	headthorax	Bombus impatiens	W	Cirsium discolor	field	550.31	141.82	3.88	1.13
Bee dup-B40HT	-27.33	-1.74	28-Jun	2	bee	headthorax	Halictus ligatus	F	Achillea millefolium	field	525.63	129.95	4.04	1.09
F01	-31.27	-0.59	27-Apr	1	flower	flower	Alliaria petiolata			forest	1475.14	185.46	7.95	3.38
F02	-29.92	-0.95	27-Apr	1	flower	flower	Barbara vulgaris			field	1475.32	124.56	11.84	3.38
F03	-26.26	-2.23	27-Apr	1	flower	flower	Cornus florida			edge	1455.39	77.57	18.76	3.39
F04	-27.26	-0.31	27-Apr	1	flower	flower	Elaeagnus umbellata			field	1480.71	103.73	14.27	3.29
F05	-26.19	-0.08	27-Apr	1	flower	flower	Elaeagnus umbellata			edge	1481.81	117.56	12.60	3.33
F06	-29.27	-2.76	27-Apr	1	flower	flower	Geranium maculatum			forest	1453.70	75.96	19.14	3.39
F07	-30.63	-1.18	27-Apr	1	flower	flower	Lamium purpureum			edge	1387.89	79.48	17.46	3.28
F08	-28.07	-1.59	27-Apr	1	flower	flower	Lonicera morrowii			edge	1478.09	86.07	17.17	3.30
F09	-31.08	-3.26	27-Apr	1	flower	flower	Phlox divaricata			forest	1423.94	79.85	17.83	3.28
F10	-29.95	-2.25	27-Apr	1	flower	flower	Ranunculus sp			forest	1371.01	67.65	20.27	3.40
F11	-28.89	-3.33	27-Apr	1	flower	flower	Rubus pensylvanicus			edge	1505.87	85.58	17.60	3.39
F12	-31.08	-2.25	27-Apr	1	flower	flower	Senecio sp			forest	1478.42	80.65	18.33	3.35
F13	-30.48	-1.61	27-Apr	1	flower	flower	Taraxacum officinale			edge	1441.03	71.68	20.10	3.32
F14	-28.89	-1.48	27-Apr	1	flower	flower	Trillium grandiflorum			forest	1451.97	101.04	14.37	3.32
F15	-29.62	-0.38	12-May	1	flower	flower	Lonicera morrowii			edge	1487.63	73.85	20.14	3.35
F16	-28.98	-1.55	28-Jun	2	flower	flower	Lotus corniculatus			edge	1566.21	141.88	11.04	3.39
F17	-28.40	-2.51	28-Jun	2	flower	flower	Helianthus divaricatus?			field	1424.12	38.05	37.43	3.27
F18	-28.20	0.07	28-Jun	2	flower	flower	Melilotus alba			edge	1564.07	134.74	11.61	3.37
F19	-29.01	-4.03	28-Jun	2	flower	flower	Rudbeckia hirta			field	1425.20	57.24	24.90	3.38
F20	-27.94	-0.22	28-Jun	2	flower	flower	Trifolium pratense			edge	1449.46	108.62	13.34	3.30
F21	-26.20	-2.64	22-Jul	3	flower	flower	Achillea millefolium			field	1498.13	73.01	20.52	3.40
F22	-29.12	-1.19	22-Jul	3	flower	flower	Coronilla varia			edge	1461.61	121.66	12.01	3.38
F23	-29.03	-2.03	22-Jul	3	flower	flower	Daucus carota			field	1340.66	70.98	18.89	3.23
F24	-27.91	-1.28	22-Jul	3	flower	flower	Dipsacus fullonum			edge	1376.82	49.75	27.67	3.34
F25	-27.53	-5.19	22-Jul	3	flower	flower	Helianthus divaricatus			field	1400.99	38.82	36.09	3.30
F26	-29.68	-1.78	22-Jul	3	flower	flower	Lotus corniculatus			edge	1449.46	116.38	12.45	3.23
F27	-26.37	0.22	22-Jul	3	flower	flower	Melilotus alba			edge	1449.46	122.57	11.83	3.29
F28	-26.01	-4.20	22-Jul	3	flower	flower	Monarda fistulosa			edge	1388.90	54.69	25.40	3.18
F29	-27.90	-3.37	22-Jul	3	flower	flower	Solidago canadensis			field	1534.76	44.41	34.56	3.31
F30	-26.84	-4.29	20-Aug	4	flower	flower	Cirsium discolor			field	1534.76	46.45	33.04	3.39
F31	-30.85	-1.68	20-Aug	4	flower	flower	Lotus corniculatus			edge	1534.76	128.87	11.91	3.33
F32	-25.73	-4.49	20-Aug	4	flower	flower	Solidago canadensis			field	1632.96	42.76	38.19	3.41
Flr dup-F19	-29.02	-4.16	28-Jun	2	flower	flower	Rudbeckia hirta			field	1388.90	58.55	23.72	3.35
Flr dup-F30	-26.70	-4.55	20-Aug	4	flower	flower	Cirsium discolor			field	1546.99	45.51	33.99	3.38
Flr dup-F14	-28.80	-1.56	27-Apr	1	flower	flower	Trillium grandiflorum			forest	1425.20	100.79	14.14	3.31
Flr dup-F05	-26.17	-0.31	27-Apr	1	flower	flower	Elaeagnus umbellata			edge	1473.77	120.92	12.19	3.32
